# Supplementary material for: Genome-wide analysis of DGAT gene family in Coix lacryma jobi L. and functional characterization in yeast H1246
Source: BMC Plant Biol. 2025 Nov 28;25:1660. doi: 10.1186/s12870-025-07648-7 (PMC12664205; doi:10.1186/s12870-025-07648-7)
Supplement: Supplementary file 3 — Additional file 3. [file 12870_2025_7648_MOESM3_ESM.xlsx]

## Sheet: Fatty acids content
Description
Group name	N	Mean	SD	95% CI for mean
				Lower bound	upper bound	Minimum	Maximum
DGAT1_1	3	0.215667	0.0315647	0.137255	0.294078	0.195	0.252
DGAT1_2	3	0.296667	0.00763763	0.277694	0.31564	0.29	0.305
DGAT1_3	3	0.121667	0.0104083	0.0958109	0.147522	0.11	0.13
DGAT2_1	3	0.15	0.045	0.0382138	0.261786	0.105	0.195
DGAT2_2	3	0.255	0.044441	0.144603	0.365397	0.205	0.29
DGAT3	3	0.338333	0.0550757	0.201518	0.475149	0.275	0.375
WS/DGAT_1	3	0.275333	0.0916315	0.047708	0.502959	0.181	0.364
WS/DGAT_2	3	0.262	0.0265141	0.196135	0.327865	0.233	0.285
WS/DGAT_3	3	0.23	0.0522015	0.100324	0.359676	0.195	0.29
WS/DGAT_4	3	0.144333	0.0179258	0.0998032	0.188863	0.133	0.165
Total	30	0.2289	0.0782002	0.1997	0.2581	0.105	0.375
Test of Homogeneity of Variances
Levene Statistic	df1	df2	Sig.
2.095	9	20	0.081
ANOVA
	Sum of Aquares	df	Mean Square	F (DFn, DFd)	Sig.
Between groups	0.136659	9	0.0151843	7.46451	9.76691e-05
Within groups	0.040684	20	0.0020342
Total	0.177343	29
Multiple Comparisons
Dependent variable: total Oil content	油脂含量
		Mean Difference (I-J)	Std. Error	Sig.	95% CI for mean
					Lower bound	upper bound
DGAT1_1	DGAT1_2	-.08100*	0.0368257	0.039765	-0.157817	-0.0041829
	DGAT1_3	.09400*	0.0368257	0.0189718	0.0171829	0.170817
	DGAT2_1	0.0656667	0.0368257	0.0897429	-0.0111504	0.142484
	DGAT2_2	-0.0393333	0.0368257	0.298201	-0.11615	0.0374838
	DGAT3	-.12267*	0.0368257	0.00333054	-0.199484	-0.0458496
	WS/DGAT_1	-0.0596667	0.0368257	0.120841	-0.136484	0.0171504
	WS/DGAT_2	-0.0463333	0.0368257	0.222818	-0.12315	0.0304838
	WS/DGAT_3	-0.0143333	0.0368257	0.701226	-0.0911504	0.0624838
	WS/DGAT_4	0.0713333	0.0368257	0.0669934	-0.00548376	0.14815
DGAT1_2	DGAT1_1	.08100*	0.0368257	0.039765	0.0041829	0.157817
	DGAT1_3	.17500*	0.0368257	0.000121785	0.0981829	0.251817
	DGAT2_1	.14667*	0.0368257	0.000732522	0.0698496	0.223484
	DGAT2_2	0.0416667	0.0368257	0.271248	-0.0351504	0.118484
	DGAT3	-0.0416667	0.0368257	0.271248	-0.118484	0.0351504
	WS/DGAT_1	0.0213333	0.0368257	0.568852	-0.0554838	0.0981504
	WS/DGAT_2	0.0346667	0.0368257	0.357747	-0.0421504	0.111484
	WS/DGAT_3	0.0666667	0.0368257	0.0852964	-0.0101504	0.143484
	WS/DGAT_4	.15233*	0.0368257	0.000511144	0.0755162	0.22915
DGAT1_3	DGAT1_1	-.09400*	0.0368257	0.0189718	-0.170817	-0.0171829
	DGAT1_2	-.17500*	0.0368257	0.000121785	-0.251817	-0.0981829
	DGAT2_1	-0.0283333	0.0368257	0.450654	-0.10515	0.0484838
	DGAT2_2	-.13333*	0.0368257	0.00170453	-0.21015	-0.0565162
	DGAT3	-.21667*	0.0368257	9.36039e-06	-0.293484	-0.13985
	WS/DGAT_1	-.15367*	0.0368257	0.000469648	-0.230484	-0.0768496
	WS/DGAT_2	-.14033*	0.0368257	0.00109473	-0.21715	-0.0635162
	WS/DGAT_3	-.10833*	0.0368257	0.00806415	-0.18515	-0.0315162
	WS/DGAT_4	-0.0226667	0.0368257	0.545158	-0.0994838	0.0541504
DGAT2_1	DGAT1_1	-0.0656667	0.0368257	0.0897429	-0.142484	0.0111504
	DGAT1_2	-.14667*	0.0368257	0.000732522	-0.223484	-0.0698496
	DGAT1_3	0.0283333	0.0368257	0.450654	-0.0484838	0.10515
	DGAT2_2	-.10500*	0.0368257	0.00986914	-0.181817	-0.0281829
	DGAT3	-.18833*	0.0368257	5.28935e-05	-0.26515	-0.111516
	WS/DGAT_1	-.12533*	0.0368257	0.00281904	-0.20215	-0.0485162
	WS/DGAT_2	-.11200*	0.0368257	0.00644601	-0.188817	-0.0351829
	WS/DGAT_3	-.08000*	0.0368257	0.0420215	-0.156817	-0.0031829
	WS/DGAT_4	0.00566667	0.0368257	0.879248	-0.0711504	0.0824838
DGAT2_2	DGAT1_1	0.0393333	0.0368257	0.298201	-0.0374838	0.11615
	DGAT1_2	-0.0416667	0.0368257	0.271248	-0.118484	0.0351504
	DGAT1_3	.13333*	0.0368257	0.00170453	0.0565162	0.21015
	DGAT2_1	.10500*	0.0368257	0.00986914	0.0281829	0.181817
	DGAT3	-.08333*	0.0368257	0.0349239	-0.16015	-0.00651624
	WS/DGAT_1	-0.0203333	0.0368257	0.586963	-0.0971504	0.0564838
	WS/DGAT_2	-0.007	0.0368257	0.851159	-0.0838171	0.0698171
	WS/DGAT_3	0.025	0.0368257	0.504999	-0.0518171	0.101817
	WS/DGAT_4	.11067*	0.0368257	0.00699439	0.0338496	0.187484
DGAT3	DGAT1_1	.12267*	0.0368257	0.00333054	0.0458496	0.199484
	DGAT1_2	0.0416667	0.0368257	0.271248	-0.0351504	0.118484
	DGAT1_3	.21667*	0.0368257	9.36039e-06	0.13985	0.293484
	DGAT2_1	.18833*	0.0368257	5.28935e-05	0.111516	0.26515
	DGAT2_2	.08333*	0.0368257	0.0349239	0.00651624	0.16015
	WS/DGAT_1	0.063	0.0368257	0.102593	-0.0138171	0.139817
	WS/DGAT_2	0.0763333	0.0368257	0.0513258	-0.000483763	0.15315
	WS/DGAT_3	.10833*	0.0368257	0.00806415	0.0315162	0.18515
	WS/DGAT_4	.19400*	0.0368257	3.723e-05	0.117183	0.270817
WS/DGAT_1	DGAT1_1	0.0596667	0.0368257	0.120841	-0.0171504	0.136484
	DGAT1_2	-0.0213333	0.0368257	0.568852	-0.0981504	0.0554838
	DGAT1_3	.15367*	0.0368257	0.000469648	0.0768496	0.230484
	DGAT2_1	.12533*	0.0368257	0.00281904	0.0485162	0.20215
	DGAT2_2	0.0203333	0.0368257	0.586963	-0.0564838	0.0971504
	DGAT3	-0.063	0.0368257	0.102593	-0.139817	0.0138171
	WS/DGAT_2	0.0133333	0.0368257	0.7211	-0.0634838	0.0901504
	WS/DGAT_3	0.0453333	0.0368257	0.232595	-0.0314838	0.12215
	WS/DGAT_4	.13100*	0.0368257	0.0019747	0.0541829	0.207817
WS/DGAT_2	DGAT1_1	0.0463333	0.0368257	0.222818	-0.0304838	0.12315
	DGAT1_2	-0.0346667	0.0368257	0.357747	-0.111484	0.0421504
	DGAT1_3	.14033*	0.0368257	0.00109473	0.0635162	0.21715
	DGAT2_1	.11200*	0.0368257	0.00644601	0.0351829	0.188817
	DGAT2_2	0.007	0.0368257	0.851159	-0.0698171	0.0838171
	DGAT3	-0.0763333	0.0368257	0.0513258	-0.15315	0.000483763
	WS/DGAT_1	-0.0133333	0.0368257	0.7211	-0.0901504	0.0634838
	WS/DGAT_3	0.032	0.0368257	0.395179	-0.0448171	0.108817
	WS/DGAT_4	.11767*	0.0368257	0.00454541	0.0408496	0.194484
WS/DGAT_3	DGAT1_1	0.0143333	0.0368257	0.701226	-0.0624838	0.0911504
	DGAT1_2	-0.0666667	0.0368257	0.0852964	-0.143484	0.0101504
	DGAT1_3	.10833*	0.0368257	0.00806415	0.0315162	0.18515
	DGAT2_1	.08000*	0.0368257	0.0420215	0.0031829	0.156817
	DGAT2_2	-0.025	0.0368257	0.504999	-0.101817	0.0518171
	DGAT3	-.10833*	0.0368257	0.00806415	-0.18515	-0.0315162
	WS/DGAT_1	-0.0453333	0.0368257	0.232595	-0.12215	0.0314838
	WS/DGAT_2	-0.032	0.0368257	0.395179	-0.108817	0.0448171
	WS/DGAT_4	.08567*	0.0368257	0.0306295	0.00884957	0.162484
WS/DGAT_4	DGAT1_1	-0.0713333	0.0368257	0.0669934	-0.14815	0.00548376
	DGAT1_2	-.15233*	0.0368257	0.000511144	-0.22915	-0.0755162
	DGAT1_3	0.0226667	0.0368257	0.545158	-0.0541504	0.0994838
	DGAT2_1	-0.00566667	0.0368257	0.879248	-0.0824838	0.0711504
	DGAT2_2	-.11067*	0.0368257	0.00699439	-0.187484	-0.0338496
	DGAT3	-.19400*	0.0368257	3.723e-05	-0.270817	-0.117183
	WS/DGAT_1	-.13100*	0.0368257	0.0019747	-0.207817	-0.0541829
	WS/DGAT_2	-.11767*	0.0368257	0.00454541	-0.194484	-0.0408496
	WS/DGAT_3	-.08567*	0.0368257	0.0306295	-0.162484	-0.00884957

## Sheet: Oil content
Description
Group name	N	Mean	SD	95% CI for mean
				Lower bound	upper bound	Minimum	Maximum
DGAT1_1	3	0.216667	0.0568624	0.0754126	0.357921	0.17	0.28
DGAT1_2	3	0.276667	0.0288675	0.204956	0.348378	0.26	0.31
DGAT1_3	3	0.223333	0.0378594	0.129285	0.317381	0.18	0.25
DGAT2_1	3	0.25	0.02	0.200317	0.299683	0.23	0.27
DGAT2_2	3	0.29	0.0173205	0.246973	0.333027	0.28	0.31
DGAT3	3	0.316667	0.0288675	0.244956	0.388378	0.3	0.35
WS/DGAT_1	3	0.266667	0.0288675	0.194956	0.338378	0.25	0.3
WS/DGAT_2	3	0.27	0.0264575	0.204276	0.335724	0.25	0.3
WS/DGAT_3	3	0.253333	0.0208167	0.201622	0.305045	0.23	0.27
WS/DGAT_4	3	0.3	0.06245	0.144866	0.455134	0.25	0.37
Total	30	0.266333	0.0427892	0.250356	0.282311	0.17	0.37
Test of Homogeneity of Variances
Levene Statistic	df1	df2	Sig.
1.99379	9	20	0.0953672
ANOVA
	Sum of Aquares	df	Mean Square	F (DFn, DFd)	Sig.
Between groups	0.027	9	0.003	2.351	0.053
Within groups	0.026	20	0.001
Total	0.053	29
Multiple Comparisons
Dependent variable: total Oil content	油脂含量
		Mean Difference (I-J)	Std. Error	Sig.	95% CI for mean
					Lower bound	upper bound
DGAT1_1	DGAT1_2	-0.06	0.0293258	0.0541338	-0.121172	0.00117246
	DGAT1_3	-0.00666667	0.0293258	0.822474	-0.0678391	0.0545058
	DGAT2_1	-0.0333333	0.0293258	0.269118	-0.0945058	0.0278391
	DGAT2_2	-.07333*	0.0293258	0.0212043	-0.134506	-0.0121609
	DGAT3	-.10000*	0.0293258	0.00277675	-0.161172	-0.0388275
	WS/DGAT_1	-0.05	0.0293258	0.103683	-0.111172	0.0111725
	WS/DGAT_2	-0.0533333	0.0293258	0.0839726	-0.114506	0.00783912
	WS/DGAT_3	-0.0366667	0.0293258	0.225613	-0.0978391	0.0245058
	WS/DGAT_4	-.08333*	0.0293258	0.0100824	-0.144506	-0.0221609
DGAT1_2	DGAT1_1	0.06	0.0293258	0.0541338	-0.00117246	0.121172
	DGAT1_3	0.0533333	0.0293258	0.0839726	-0.00783912	0.114506
	DGAT2_1	0.0266667	0.0293258	0.374007	-0.0345058	0.0878391
	DGAT2_2	-0.0133333	0.0293258	0.654248	-0.0745058	0.0478391
	DGAT3	-0.04	0.0293258	0.187726	-0.101172	0.0211725
	WS/DGAT_1	0.01	0.0293258	0.736662	-0.0511725	0.0711725
	WS/DGAT_2	0.00666667	0.0293258	0.822474	-0.0545058	0.0678391
	WS/DGAT_3	0.0233333	0.0293258	0.435572	-0.0378391	0.0845058
	WS/DGAT_4	-0.0233333	0.0293258	0.435572	-0.0845058	0.0378391
DGAT1_3	DGAT1_1	0.00666667	0.0293258	0.822474	-0.0545058	0.0678391
	DGAT1_2	-0.0533333	0.0293258	0.0839726	-0.114506	0.00783912
	DGAT2_1	-0.0266667	0.0293258	0.374007	-0.0878391	0.0345058
	DGAT2_2	-.06667*	0.0293258	0.0341828	-0.127839	-0.00549421
	DGAT3	-.09333*	0.0293258	0.00467783	-0.154506	-0.0321609
	WS/DGAT_1	-0.0433333	0.0293258	0.155076	-0.104506	0.0178391
	WS/DGAT_2	-0.0466667	0.0293258	0.127221	-0.107839	0.0145058
	WS/DGAT_3	-0.03	0.0293258	0.318527	-0.0911725	0.0311725
	WS/DGAT_4	-.07667*	0.0293258	0.0166045	-0.137839	-0.0154942
DGAT2_1	DGAT1_1	0.0333333	0.0293258	0.269118	-0.0278391	0.0945058
	DGAT1_2	-0.0266667	0.0293258	0.374007	-0.0878391	0.0345058
	DGAT1_3	0.0266667	0.0293258	0.374007	-0.0345058	0.0878391
	DGAT2_2	-0.04	0.0293258	0.187726	-0.101172	0.0211725
	DGAT3	-.06667*	0.0293258	0.0341828	-0.127839	-0.00549421
	WS/DGAT_1	-0.0166667	0.0293258	0.576138	-0.0778391	0.0445058
	WS/DGAT_2	-0.02	0.0293258	0.503065	-0.0811725	0.0411725
	WS/DGAT_3	-0.00333333	0.0293258	0.910636	-0.0645058	0.0578391
	WS/DGAT_4	-0.05	0.0293258	0.103683	-0.111172	0.0111725
DGAT2_2	DGAT1_1	.07333*	0.0293258	0.0212043	0.0121609	0.134506
	DGAT1_2	0.0133333	0.0293258	0.654248	-0.0478391	0.0745058
	DGAT1_3	.06667*	0.0293258	0.0341828	0.00549421	0.127839
	DGAT2_1	0.04	0.0293258	0.187726	-0.0211725	0.101172
	DGAT3	-0.0266667	0.0293258	0.374007	-0.0878391	0.0345058
	WS/DGAT_1	0.0233333	0.0293258	0.435572	-0.0378391	0.0845058
	WS/DGAT_2	0.02	0.0293258	0.503065	-0.0411725	0.0811725
	WS/DGAT_3	0.0366667	0.0293258	0.225613	-0.0245058	0.0978391
	WS/DGAT_4	-0.01	0.0293258	0.736662	-0.0711725	0.0511725
DGAT3	DGAT1_1	.10000*	0.0293258	0.00277675	0.0388275	0.161172
	DGAT1_2	0.04	0.0293258	0.187726	-0.0211725	0.101172
	DGAT1_3	.09333*	0.0293258	0.00467783	0.0321609	0.154506
	DGAT2_1	.06667*	0.0293258	0.0341828	0.00549421	0.127839
	DGAT2_2	0.0266667	0.0293258	0.374007	-0.0345058	0.0878391
	WS/DGAT_1	0.05	0.0293258	0.103683	-0.0111725	0.111172
	WS/DGAT_2	0.0466667	0.0293258	0.127221	-0.0145058	0.107839
	WS/DGAT_3	.06333*	0.0293258	0.0431204	0.00216088	0.124506
	WS/DGAT_4	0.0166667	0.0293258	0.576138	-0.0445058	0.0778391
WS/DGAT_1	DGAT1_1	0.05	0.0293258	0.103683	-0.0111725	0.111172
	DGAT1_2	-0.01	0.0293258	0.736662	-0.0711725	0.0511725
	DGAT1_3	0.0433333	0.0293258	0.155076	-0.0178391	0.104506
	DGAT2_1	0.0166667	0.0293258	0.576138	-0.0445058	0.0778391
	DGAT2_2	-0.0233333	0.0293258	0.435572	-0.0845058	0.0378391
	DGAT3	-0.05	0.0293258	0.103683	-0.111172	0.0111725
	WS/DGAT_2	-0.00333333	0.0293258	0.910636	-0.0645058	0.0578391
	WS/DGAT_3	0.0133333	0.0293258	0.654248	-0.0478391	0.0745058
	WS/DGAT_4	-0.0333333	0.0293258	0.269118	-0.0945058	0.0278391
WS/DGAT_2	DGAT1_1	0.0533333	0.0293258	0.0839726	-0.00783912	0.114506
	DGAT1_2	-0.00666667	0.0293258	0.822474	-0.0678391	0.0545058
	DGAT1_3	0.0466667	0.0293258	0.127221	-0.0145058	0.107839
	DGAT2_1	0.02	0.0293258	0.503065	-0.0411725	0.0811725
	DGAT2_2	-0.02	0.0293258	0.503065	-0.0811725	0.0411725
	DGAT3	-0.0466667	0.0293258	0.127221	-0.107839	0.0145058
	WS/DGAT_1	0.00333333	0.0293258	0.910636	-0.0578391	0.0645058
	WS/DGAT_3	0.0166667	0.0293258	0.576138	-0.0445058	0.0778391
	WS/DGAT_4	-0.03	0.0293258	0.318527	-0.0911725	0.0311725
WS/DGAT_3	DGAT1_1	0.0366667	0.0293258	0.225613	-0.0245058	0.0978391
	DGAT1_2	-0.0233333	0.0293258	0.435572	-0.0845058	0.0378391
	DGAT1_3	0.03	0.0293258	0.318527	-0.0311725	0.0911725
	DGAT2_1	0.00333333	0.0293258	0.910636	-0.0578391	0.0645058
	DGAT2_2	-0.0366667	0.0293258	0.225613	-0.0978391	0.0245058
	DGAT3	-.06333*	0.0293258	0.0431204	-0.124506	-0.00216088
	WS/DGAT_1	-0.0133333	0.0293258	0.654248	-0.0745058	0.0478391
	WS/DGAT_2	-0.0166667	0.0293258	0.576138	-0.0778391	0.0445058
	WS/DGAT_4	-0.0466667	0.0293258	0.127221	-0.107839	0.0145058
WS/DGAT_4	DGAT1_1	.08333*	0.0293258	0.0100824	0.0221609	0.144506
	DGAT1_2	0.0233333	0.0293258	0.435572	-0.0378391	0.0845058
	DGAT1_3	.07667*	0.0293258	0.0166045	0.0154942	0.137839
	DGAT2_1	0.05	0.0293258	0.103683	-0.0111725	0.111172
	DGAT2_2	0.01	0.0293258	0.736662	-0.0511725	0.0711725
	DGAT3	-0.0166667	0.0293258	0.576138	-0.0778391	0.0445058
	WS/DGAT_1	0.0333333	0.0293258	0.269118	-0.0278391	0.0945058
	WS/DGAT_2	0.03	0.0293258	0.318527	-0.0311725	0.0911725
	WS/DGAT_3	0.0466667	0.0293258	0.127221	-0.0145058	0.107839

## Sheet: Gene expression
Description
Group name	N	Mean	SD	95% CI for mean
				Lower bound	upper bound	Minimum	Maximum
DGAT1_1	3	170.229	26.3665	104.731	235.727	152.646	200.545
DGAT1_2	3	178.192	55.0753	41.3776	315.007	129.914	238.181
DGAT1_3	3	183.996	22.6606	127.704	240.288	161.373	206.694
DGAT2_1	3	163.289	23.8436	104.058	222.519	146.337	190.553
DGAT2_2	3	71.3542	32.5649	-9.54147	152.25	48.1494	108.581
DGAT3	3	135.812	43.7447	27.1444	244.48	87.6884	173.166
WS/DGAT_1	3	172.659	48.1496	53.0484	292.269	140.357	227.999
WS/DGAT_2	3	177.64	9.8082	153.275	202.005	171.409	188.946
WS/DGAT_3	3	150.615	26.0461	85.9129	215.317	130.952	180.155
WS/DGAT_4	3	141.692	17.2392	98.8674	184.517	124.017	158.46
Total	30	154.548	42.5635	138.654	170.441	48.1494	238.181
Test of Homogeneity of Variances
Levene Statistic	df1	df2	Sig.
1.77919	9	20	0.135718
ANOVA
	Sum of Aquares	df	Mean Square	F (DFn, DFd)	Sig.
Between groups	30188.3	9	3354.26	3.00164	0.0194687
Within groups	22349.5	20	1117.47
Total	52537.8	29
Multiple Comparisons
Dependent variable: total Oil content	油脂含量
		Mean Difference (I-J)	Std. Error	Sig.	95% CI for mean
					Lower bound	upper bound
DGAT1_1	DGAT1_2	-7.96347	27.2944	0.773473	-64.8985	48.9716
	DGAT1_3	-13.7676	27.2944	0.619484	-70.7027	43.1675
	DGAT2_1	6.94018	27.2944	0.801882	-49.9949	63.8753
	DGAT2_2	98.87452*	27.2944	0.00169716	41.9394	155.81
	DGAT3	34.4165	27.2944	0.221843	-22.5186	91.3516
	WS/DGAT_1	-2.43004	27.2944	0.929943	-59.3651	54.505
	WS/DGAT_2	-7.41163	27.2944	0.788756	-64.3467	49.5234
	WS/DGAT_3	19.6138	27.2944	0.480698	-37.3213	76.5489
	WS/DGAT_4	28.5367	27.2944	0.308257	-28.3984	85.4718
DGAT1_2	DGAT1_1	7.96347	27.2944	0.773473	-48.9716	64.8985
	DGAT1_3	-5.80413	27.2944	0.833753	-62.7392	51.1309
	DGAT2_1	14.9036	27.2944	0.591082	-42.0314	71.8387
	DGAT2_2	106.83799*	27.2944	0.000859594	49.9029	163.773
	DGAT3	42.38	27.2944	0.136176	-14.5551	99.315
	WS/DGAT_1	5.53343	27.2944	0.841393	-51.4016	62.4685
	WS/DGAT_2	0.551833	27.2944	0.98407	-56.3832	57.4869
	WS/DGAT_3	27.5773	27.2944	0.324389	-29.3578	84.5123
	WS/DGAT_4	36.5002	27.2944	0.196143	-20.4349	93.4352
DGAT1_3	DGAT1_1	13.7676	27.2944	0.619484	-43.1675	70.7027
	DGAT1_2	5.80413	27.2944	0.833753	-51.1309	62.7392
	DGAT2_1	20.7078	27.2944	0.456891	-36.2273	77.6428
	DGAT2_2	112.64212*	27.2944	0.000522831	55.707	169.577
	DGAT3	48.1841	27.2944	0.0927697	-8.75097	105.119
	WS/DGAT_1	11.3376	27.2944	0.682286	-45.5975	68.2726
	WS/DGAT_2	6.35596	27.2944	0.818231	-50.5791	63.291
	WS/DGAT_3	33.3814	27.2944	0.235541	-23.5537	90.3165
	WS/DGAT_4	42.3043	27.2944	0.136839	-14.6308	99.2394
DGAT2_1	DGAT1_1	-6.94018	27.2944	0.801882	-63.8753	49.9949
	DGAT1_2	-14.9036	27.2944	0.591082	-71.8387	42.0314
	DGAT1_3	-20.7078	27.2944	0.456891	-77.6428	36.2273
	DGAT2_2	91.93434*	27.2944	0.00305702	34.9993	148.869
	DGAT3	27.4763	27.2944	0.32612	-29.4587	84.4114
	WS/DGAT_1	-9.37022	27.2944	0.734954	-66.3053	47.5649
	WS/DGAT_2	-14.3518	27.2944	0.604798	-71.2869	42.5833
	WS/DGAT_3	12.6736	27.2944	0.647425	-44.2615	69.6087
	WS/DGAT_4	21.5965	27.2944	0.438085	-35.3386	78.5316
DGAT2_2	DGAT1_1	-98.87452*	27.2944	0.00169716	-155.81	-41.9394
	DGAT1_2	-106.83799*	27.2944	0.000859594	-163.773	-49.9029
	DGAT1_3	-112.64212*	27.2944	0.000522831	-169.577	-55.707
	DGAT2_1	-91.93434*	27.2944	0.00305702	-148.869	-34.9993
	DGAT3	-64.45801*	27.2944	0.0284531	-121.393	-7.52294
	WS/DGAT_1	-101.30456*	27.2944	0.00137959	-158.24	-44.3695
	WS/DGAT_2	-106.28616*	27.2944	0.000901174	-163.221	-49.3511
	WS/DGAT_3	-79.26072*	27.2944	0.00877685	-136.196	-22.3256
	WS/DGAT_4	-70.33783*	27.2944	0.0179989	-127.273	-13.4028
DGAT3	DGAT1_1	-34.4165	27.2944	0.221843	-91.3516	22.5186
	DGAT1_2	-42.38	27.2944	0.136176	-99.315	14.5551
	DGAT1_3	-48.1841	27.2944	0.0927697	-105.119	8.75097
	DGAT2_1	-27.4763	27.2944	0.32612	-84.4114	29.4587
	DGAT2_2	64.45801*	27.2944	0.0284531	7.52294	121.393
	WS/DGAT_1	-36.8465	27.2944	0.192108	-93.7816	20.0885
	WS/DGAT_2	-41.8281	27.2944	0.14107	-98.7632	15.1069
	WS/DGAT_3	-14.8027	27.2944	0.59358	-71.7378	42.1324
	WS/DGAT_4	-5.87981	27.2944	0.83162	-62.8149	51.0553
WS/DGAT_1	DGAT1_1	2.43004	27.2944	0.929943	-54.505	59.3651
	DGAT1_2	-5.53343	27.2944	0.841393	-62.4685	51.4016
	DGAT1_3	-11.3376	27.2944	0.682286	-68.2726	45.5975
	DGAT2_1	9.37022	27.2944	0.734954	-47.5649	66.3053
	DGAT2_2	101.30456*	27.2944	0.00137959	44.3695	158.24
	DGAT3	36.8465	27.2944	0.192108	-20.0885	93.7816
	WS/DGAT_2	-4.9816	27.2944	0.857017	-61.9167	51.9535
	WS/DGAT_3	22.0438	27.2944	0.428804	-34.8912	78.9789
	WS/DGAT_4	30.9667	27.2944	0.269981	-25.9683	87.9018
WS/DGAT_2	DGAT1_1	7.41163	27.2944	0.788756	-49.5234	64.3467
	DGAT1_2	-0.551833	27.2944	0.98407	-57.4869	56.3832
	DGAT1_3	-6.35596	27.2944	0.818231	-63.291	50.5791
	DGAT2_1	14.3518	27.2944	0.604798	-42.5833	71.2869
	DGAT2_2	106.28616*	27.2944	0.000901174	49.3511	163.221
	DGAT3	41.8281	27.2944	0.14107	-15.1069	98.7632
	WS/DGAT_1	4.9816	27.2944	0.857017	-51.9535	61.9167
	WS/DGAT_3	27.0254	27.2944	0.333931	-29.9096	83.9605
	WS/DGAT_4	35.9483	27.2944	0.20271	-20.9867	92.8834
WS/DGAT_3	DGAT1_1	-19.6138	27.2944	0.480698	-76.5489	37.3213
	DGAT1_2	-27.5773	27.2944	0.324389	-84.5123	29.3578
	DGAT1_3	-33.3814	27.2944	0.235541	-90.3165	23.5537
	DGAT2_1	-12.6736	27.2944	0.647425	-69.6087	44.2615
	DGAT2_2	79.26072*	27.2944	0.00877685	22.3256	136.196
	DGAT3	14.8027	27.2944	0.59358	-42.1324	71.7378
	WS/DGAT_1	-22.0438	27.2944	0.428804	-78.9789	34.8912
	WS/DGAT_2	-27.0254	27.2944	0.333931	-83.9605	29.9096
	WS/DGAT_4	8.92289	27.2944	0.74713	-48.0122	65.858
WS/DGAT_4	DGAT1_1	-28.5367	27.2944	0.308257	-85.4718	28.3984
	DGAT1_2	-36.5002	27.2944	0.196143	-93.4352	20.4349
	DGAT1_3	-42.3043	27.2944	0.136839	-99.2394	14.6308
	DGAT2_1	-21.5965	27.2944	0.438085	-78.5316	35.3386
	DGAT2_2	70.33783*	27.2944	0.0179989	13.4028	127.273
	DGAT3	5.87981	27.2944	0.83162	-51.0553	62.8149
	WS/DGAT_1	-30.9667	27.2944	0.269981	-87.9018	25.9683
	WS/DGAT_2	-35.9483	27.2944	0.20271	-92.8834	20.9867
	WS/DGAT_3	-8.92289	27.2944	0.74713	-65.858	48.0122
